# Supplementary material for: Lactiplantibacillus plantarum Strain 06CC2 Attenuates Fat Accumulation and Modulates the Gut Microbiota in a Mouse Model of Early-Stage Diet-Induced Obesity
Source: Nutrients. 2025 Dec 10;17(24):3855. doi: 10.3390/nu17243855 (PMC12736013; doi:10.3390/nu17243855)
Supplement: Supplementary file 1 [file nutrients-17-03855-s001.zip]

Archive with 1 entries (1 files):
- nutrients-3960391-supplementary.pdf
